# Supplementary material for: Nutrition Effects of a Family-Centered Health Promotion Program for Mexican-Heritage Children in the Lower Rio Grande Valley of Texas
Source: Nutrients. 2023 Mar 25;15(7):1600. doi: 10.3390/nu15071600 (PMC10097021; doi:10.3390/nu15071600)
Supplement: Supplementary file 1 [file nutrients-15-01600-s001.zip]

Archive with 1 entries (1 files):
- nutrients-2291852-supplementary.pdf
